# Supplementary material for: First report, morphological and molecular characterization of Xiphinema elongatum and X. pachtaicum (Nematoda, Longidoridae) from Ethiopia
Source: Zookeys. 2015 Feb 18;(489):1–13. doi: 10.3897/zookeys.489.8629 (PMC4395759; doi:10.3897/zookeys.489.8629)
Supplement: XML Treatment for Xiphinema elongatum [file zookeys.489.8629-treatment1.xml]

<!DOCTYPE tp:taxon-treatment
  PUBLIC "-//TaxonX//DTD Taxonomic Treatment Publishing DTD v0 20100105//EN" "tax-treatment-NSO.dtd">
<tp:taxon-treatment xmlns:tp="http://www.plazi.org/taxpub"><tp:treatment-meta><kwd-group><label>Taxon classification</label><kwd><named-content content-type="kingdom">Animalia</named-content></kwd><kwd><named-content content-type="order">Dorylaimida</named-content></kwd><kwd><named-content content-type="family">Longidoridae</named-content></kwd></kwd-group><mixed-citation publication-type="journal"><person-group><name><surname>Getaneh</surname><given-names>Gezahegne</given-names></name><name><surname>Bert</surname><given-names>Wim</given-names></name><name><surname>Decraemer</surname><given-names>Wilfrida</given-names></name></person-group><article-title>First report, morphological and molecular characterization of <italic><tp:taxon-name><tp:taxon-name-part taxon-name-part-type="genus">Xiphinema</tp:taxon-name-part> <tp:taxon-name-part taxon-name-part-type="species">elongatum</tp:taxon-name-part></tp:taxon-name></italic> and <italic><tp:taxon-name><tp:taxon-name-part taxon-name-part-type="genus">X.</tp:taxon-name-part> <tp:taxon-name-part taxon-name-part-type="species">pachtaicum</tp:taxon-name-part></tp:taxon-name></italic> (<tp:taxon-name><tp:taxon-name-part taxon-name-part-type="phylum">Nematoda</tp:taxon-name-part></tp:taxon-name>, <tp:taxon-name><tp:taxon-name-part taxon-name-part-type="family">Longidoridae</tp:taxon-name-part></tp:taxon-name>) from Ethiopia</article-title><source>Zookeys</source><day>18</day><month>2</month><year>2015</year><volume>2015</volume><issue>489</issue><fpage>1</fpage><lpage>13</lpage><pub-id pub-id-type="doi">10.3897/zookeys.489.8629</pub-id></mixed-citation></tp:treatment-meta><tp:nomenclature><tp:taxon-name>
                        <tp:taxon-name-part taxon-name-part-type="genus">Xiphinema</tp:taxon-name-part>
                        <tp:taxon-name-part taxon-name-part-type="species">elongatum</tp:taxon-name-part>
                    </tp:taxon-name><tp:taxon-authority>Schuurmans Stekhoven &amp; Teunissen, 1938</tp:taxon-authority><xref ref-type="fig" rid="F1">Figure 1</xref><xref ref-type="table" rid="T1">; Table 1</xref></tp:nomenclature><tp:treatment-sec sec-type="Description"><title>Description.</title><p><italic>Female.</italic> Body ‘J’ shaped, cylindrical, tapering towards the anterior end but more to the posterior end. Cuticle smooth, 1.6–2.3 μm thick at neck region, 2.3–3.1 μm at mid body and 5.5–6.3 μm at tail region. Lip region, well demarcated. Amphidial aperture on lip region 50–59% of lip width. Amphidial fovea stirrup–shaped. Guiding ring, about 1/4<sup>th</sup> of the total odontostyle length from the base of odontostyle. Odontostyle, 1.6 μm diameter, 66±3 (63–73) % of total stylet length and furcated at base. Odontophore well developed with prominent basal flanges 10.9–11.7 μm wide. Lip width 3.1 ±0.5 (2.5–4.2) % of total stylet length. Female reproductive system amphidelphic, didelphic, branches equally developed. Ovaries reflexed. <italic>Pars dilatata oviductus</italic> separated from the uterus by a very robust sphincter muscle. No uterus differentiation. Vagina about half body width and perpendicular to the body axis. Vulva, 41% of body length from anterior end. Tail, conoid to dorsally convex conoid, non-digitate, terminal hyaline portion about 27% of tail length (Fig. <xref ref-type="fig" rid="F1">1</xref>).</p><fig id="F1" position="float" orientation="portrait"><label>Figure 1.</label><caption><p>Photomicrographs of <italic><tp:taxon-name><tp:taxon-name-part taxon-name-part-type="genus">Xiphinema</tp:taxon-name-part> <tp:taxon-name-part taxon-name-part-type="species">elongatum</tp:taxon-name-part></tp:taxon-name></italic> and <italic><tp:taxon-name><tp:taxon-name-part taxon-name-part-type="genus">Xiphinema</tp:taxon-name-part> <tp:taxon-name-part taxon-name-part-type="species">pachtaicum</tp:taxon-name-part></tp:taxon-name></italic>. <bold>A, C, D, H</bold> Body habitus, head region, entire female reproductive part, tail region of <italic><tp:taxon-name><tp:taxon-name-part taxon-name-part-type="genus">Xiphinema</tp:taxon-name-part> <tp:taxon-name-part taxon-name-part-type="species">elongatum</tp:taxon-name-part></tp:taxon-name></italic> respectively <bold>B, E, F, G</bold> Body habitus, head region; female reproductive part and tail part of <italic><tp:taxon-name><tp:taxon-name-part taxon-name-part-type="genus">Xiphinema</tp:taxon-name-part> <tp:taxon-name-part taxon-name-part-type="species">pachtaicum</tp:taxon-name-part></tp:taxon-name></italic> respectively. <bold>A</bold> = 250 µm; <bold>B</bold> = 100 µm; <bold>D, F</bold> = 50 µm; <bold>C, E, G, H</bold> = 25 µm</p></caption><graphic xmlns:xlink="http://www.w3.org/1999/xlink" xlink:href="zookeys-489-001-g001.jpg" position="float" orientation="portrait" xlink:type="simple" id="oo_38612.jpg"/></fig><p>The description of <italic><tp:taxon-name><tp:taxon-name-part taxon-name-part-type="genus">Xiphinema</tp:taxon-name-part> <tp:taxon-name-part taxon-name-part-type="species">elongatum</tp:taxon-name-part></tp:taxon-name></italic> has been recorded by a number of authors and well studied. It was originally described by <xref ref-type="bibr" rid="B38">Schuurmans Stekhoven and Teunissen (1938)</xref> from a single female specimen from Rutshuru (Zaire) and redescribed by many authors such as <xref ref-type="bibr" rid="B43">Tarjan and Luc (1963)</xref>, <xref ref-type="bibr" rid="B48">Williams (1959)</xref>, <xref ref-type="bibr" rid="B5">Carvalho (1962)</xref>, <xref ref-type="bibr" rid="B46">Timm (1965)</xref>, <xref ref-type="bibr" rid="B7">Cohn and Sher (1972)</xref>, <xref ref-type="bibr" rid="B28">Loof and Maas (1972)</xref>, <xref ref-type="bibr" rid="B17">Heyns (1974)</xref>, <xref ref-type="bibr" rid="B49">Williams and Luc (1977)</xref> and <xref ref-type="bibr" rid="B26">Loof and Sharma (1979)</xref>, and also lately by <xref ref-type="bibr" rid="B27">Loof and Luc (1990)</xref>.</p><p>The morphometric data of described Ethiopian specimens were perfectly fit within the twenty-two populations of <italic><tp:taxon-name><tp:taxon-name-part taxon-name-part-type="genus">Xiphinema</tp:taxon-name-part> <tp:taxon-name-part taxon-name-part-type="species">elongatum</tp:taxon-name-part></tp:taxon-name></italic> recorded by <xref ref-type="bibr" rid="B31">Luc and Southey (1980)</xref> from a different country and are fairly similar to records of <italic><tp:taxon-name><tp:taxon-name-part taxon-name-part-type="genus">Xiphinema</tp:taxon-name-part> <tp:taxon-name-part taxon-name-part-type="species">elongatum</tp:taxon-name-part></tp:taxon-name></italic> from Botswana (<xref ref-type="bibr" rid="B18">Heyns and Coomans 1991</xref>), Guiana and Martinique (<xref ref-type="bibr" rid="B29">Luc and Coomans 1992</xref>) and Taiwan (<xref ref-type="bibr" rid="B6">Chen et al. 2004</xref>). According to <xref ref-type="bibr" rid="B31">Luc and Southey (1980)</xref>, <italic><tp:taxon-name><tp:taxon-name-part taxon-name-part-type="genus">Xiphinema</tp:taxon-name-part> <tp:taxon-name-part taxon-name-part-type="species">elongatum</tp:taxon-name-part></tp:taxon-name></italic> appears to have continuous pattern of variation for some morphometric data and shape of tail over different populations of different geographic location. These authors divided <italic><tp:taxon-name><tp:taxon-name-part taxon-name-part-type="genus">Xiphinema</tp:taxon-name-part> <tp:taxon-name-part taxon-name-part-type="species">elongatum</tp:taxon-name-part></tp:taxon-name></italic> into two groups upon morphological variation over different geographical locations. The first group, characterized by a shorter tail and longer stylet, all originate from West Africa whereas the second, having a longer tail and shorter stylet, are mainly from east Africa or South East Asia/ Pacific area. According to this suggestion the studied specimen best fit with the second population group of <italic><tp:taxon-name><tp:taxon-name-part taxon-name-part-type="genus">Xiphinema</tp:taxon-name-part> <tp:taxon-name-part taxon-name-part-type="species">elongatum</tp:taxon-name-part></tp:taxon-name></italic>. This species was reported as widespread and common in Africa including neighbor country Kenya (<xref ref-type="bibr" rid="B31">Luc and Southey 1980</xref>; <xref ref-type="bibr" rid="B18">Heyns and Coomans 1991</xref>; <xref ref-type="bibr" rid="B8">Coomans et al. 2001</xref>).</p><p>Accordingly, it belongs to group 7 of the species group, characterized by equal female genital branches, without uterine differentiation, and tail elongate to conical.</p><p>As the revised polytomous key by <xref ref-type="bibr" rid="B27">Loof and Luc (1990)</xref>, on note 22, <italic><tp:taxon-name><tp:taxon-name-part taxon-name-part-type="genus">Xiphinema</tp:taxon-name-part> <tp:taxon-name-part taxon-name-part-type="species">elongatum</tp:taxon-name-part></tp:taxon-name></italic> cannot be separated clearly by the characters used in the key. But they can be differentiated by: c’ = 1.9–3.3; total spear length = 134–178 μm which perfectly fit with the studied Ethiopian specimen.</p><p><italic>Male.</italic> Not found.</p><table-wrap id="T1" position="float" orientation="portrait"><label>Table 1.</label><caption><p>Alpha-numeric codes of the polytomous identification key for <italic><tp:taxon-name><tp:taxon-name-part taxon-name-part-type="genus">Xiphinema</tp:taxon-name-part></tp:taxon-name></italic> species by <xref ref-type="bibr" rid="B27">Loof and Luc (1990)</xref> of <italic><tp:taxon-name><tp:taxon-name-part taxon-name-part-type="genus">Xiphinema</tp:taxon-name-part> <tp:taxon-name-part taxon-name-part-type="species">elongatum</tp:taxon-name-part></tp:taxon-name></italic> and the studied specimens.</p></caption><table rules="all"><tbody><tr><th rowspan="1" colspan="1">Characters</th><th rowspan="1" colspan="1">A</th><th rowspan="1" colspan="1">B</th><th rowspan="1" colspan="1">C</th><th rowspan="1" colspan="1">D</th><th rowspan="1" colspan="1">E</th><th rowspan="1" colspan="1">F</th><th rowspan="1" colspan="1">G</th><th rowspan="1" colspan="1">H</th><th rowspan="1" colspan="1">I</th><th rowspan="1" colspan="1">J</th><th rowspan="1" colspan="1">K</th><th rowspan="1" colspan="1">L</th></tr><tr><td rowspan="1" colspan="1">The studied specimen</td><td rowspan="1" colspan="1">4</td><td rowspan="1" colspan="1">4</td><td rowspan="1" colspan="1">2</td><td rowspan="1" colspan="1">3</td><td rowspan="1" colspan="1">34</td><td rowspan="1" colspan="1">2</td><td rowspan="1" colspan="1">1</td><td rowspan="1" colspan="1">3</td><td rowspan="1" colspan="1">3</td><td rowspan="1" colspan="1">-</td><td rowspan="1" colspan="1">-</td><td rowspan="1" colspan="1">1</td></tr><tr><td rowspan="1" colspan="1"><xref ref-type="bibr" rid="B27">Loof and Luc (1990)</xref> key</td><td rowspan="1" colspan="1">4</td><td rowspan="1" colspan="1">4</td><td rowspan="1" colspan="1">23</td><td rowspan="1" colspan="1">34</td><td rowspan="1" colspan="1">2345</td><td rowspan="1" colspan="1">23</td><td rowspan="1" colspan="1">12</td><td rowspan="1" colspan="1">2</td><td rowspan="1" colspan="1">3</td><td rowspan="1" colspan="1">2</td><td rowspan="1" colspan="1">2</td><td rowspan="1" colspan="1">1</td></tr></tbody></table></table-wrap><table-wrap id="T2" position="float" orientation="portrait"><label>Table 2.</label><caption><p>Morphometric measurements of <italic><tp:taxon-name><tp:taxon-name-part taxon-name-part-type="genus">Xiphinema</tp:taxon-name-part> <tp:taxon-name-part taxon-name-part-type="species">elongatum</tp:taxon-name-part></tp:taxon-name></italic> and <italic><tp:taxon-name><tp:taxon-name-part taxon-name-part-type="genus">Xiphinema</tp:taxon-name-part> <tp:taxon-name-part taxon-name-part-type="species">pachtaicum</tp:taxon-name-part></tp:taxon-name></italic>. All measurements are in µm, measurements presented as mean ± standard deviation (range).</p></caption><table rules="all"><tbody><tr><th rowspan="1" colspan="1"/><th rowspan="1" colspan="1"><italic><tp:taxon-name><tp:taxon-name-part taxon-name-part-type="genus">Xiphinema</tp:taxon-name-part> <tp:taxon-name-part taxon-name-part-type="species">elongatum</tp:taxon-name-part></tp:taxon-name></italic> (♀)</th><th rowspan="1" colspan="1"><italic><tp:taxon-name><tp:taxon-name-part taxon-name-part-type="genus">Xiphinema</tp:taxon-name-part> <tp:taxon-name-part taxon-name-part-type="species">pachtaicum</tp:taxon-name-part></tp:taxon-name></italic> (♀)</th></tr><tr><td rowspan="1" colspan="1">n</td><td rowspan="1" colspan="1">4</td><td rowspan="1" colspan="1">12</td></tr><tr><td rowspan="1" colspan="1">L</td><td rowspan="1" colspan="1">2380±71 (2330–2430)</td><td rowspan="1" colspan="1">1937±103 (1732–2096)</td></tr><tr><td rowspan="1" colspan="1">a</td><td rowspan="1" colspan="1">69±7 (64–74)</td><td rowspan="1" colspan="1">70±3.6 (64–75)</td></tr><tr><td rowspan="1" colspan="1">b</td><td rowspan="1" colspan="1">7.2±0.5 (6.9–7.6)</td><td rowspan="1" colspan="1">7.3±0.6 (6.4–8.2)</td></tr><tr><td rowspan="1" colspan="1">c</td><td rowspan="1" colspan="1">33.2±5.8 (29.1–37.3)</td><td rowspan="1" colspan="1">63±5.1(55–71)</td></tr><tr><td rowspan="1" colspan="1">c’</td><td rowspan="1" colspan="1">2.7±0.1 (2.6–2.8)</td><td rowspan="1" colspan="1">1.9±0.2 (1.6–2.2)</td></tr><tr><td rowspan="1" colspan="1">V</td><td rowspan="1" colspan="1">41.3 ± 0.3 (41–41.7)</td><td rowspan="1" colspan="1">57±1 (56–58)</td></tr><tr><td rowspan="1" colspan="1">Lip width</td><td rowspan="1" colspan="1">11±1 (10–11)</td><td rowspan="1" colspan="1">8±1 (7–10)</td></tr><tr><td rowspan="1" colspan="1">Odontostyle</td><td rowspan="1" colspan="1">78±12 (70–86)</td><td rowspan="1" colspan="1">89±3 (85–97)</td></tr><tr><td rowspan="1" colspan="1">Odontophore</td><td rowspan="1" colspan="1">51±7 (46–55)</td><td rowspan="1" colspan="1">46±5 (33–51)</td></tr><tr><td rowspan="1" colspan="1">Pharynx</td><td rowspan="1" colspan="1">329±11 (321–337)</td><td rowspan="1" colspan="1">266±25 (232–329)</td></tr><tr><td rowspan="1" colspan="1">Body width</td><td rowspan="1" colspan="1">35±2 (33–36)</td><td rowspan="1" colspan="1">28±2 (25–30)</td></tr><tr><td rowspan="1" colspan="1">Anal body width</td><td rowspan="1" colspan="1">22±3 (20–24)</td><td rowspan="1" colspan="1">17±1 (15–18)</td></tr><tr><td rowspan="1" colspan="1">Tail</td><td rowspan="1" colspan="1">65.1±2.7 (62.5–68)</td><td rowspan="1" colspan="1">31±2 (27–36)</td></tr></tbody></table></table-wrap></tp:treatment-sec><tp:treatment-sec sec-type="Locality and host"><title>Locality and host.</title><p>The sample materials were collected around the rhizosphere of citrus plant from Melkassa agricultural research center, Oromiya, Ethiopia.</p></tp:treatment-sec><ref-list><ref id="B27"><mixed-citation xmlns:xlink="http://www.w3.org/1999/xlink" xlink:type="simple"><person-group><name name-style="western"><surname>Loof</surname><given-names>PAA</given-names></name><name name-style="western"><surname>Luc</surname><given-names>M</given-names></name></person-group> (<year>1990</year>) <article-title><italic><tp:taxon-name><tp:taxon-name-part taxon-name-part-type="genus">Xiphinema</tp:taxon-name-part></tp:taxon-name></italic> Cobb, 1913 (<tp:taxon-name><tp:taxon-name-part taxon-name-part-type="phylum">Nematoda</tp:taxon-name-part></tp:taxon-name>: <tp:taxon-name><tp:taxon-name-part taxon-name-part-type="family">Longidoridae</tp:taxon-name-part></tp:taxon-name>) with exclusion of the <italic><tp:taxon-name><tp:taxon-name-part taxon-name-part-type="genus">X.</tp:taxon-name-part> <tp:taxon-name-part taxon-name-part-type="species">americanum</tp:taxon-name-part></tp:taxon-name></italic>- group.</article-title><source>Systematic Parasitology</source><volume>16</volume>: <fpage>35</fpage>–<lpage>66</lpage>. doi: <ext-link ext-link-type="doi" xlink:href="10.1007/BF00009600" xlink:type="simple">10.1007/BF00009600</ext-link></mixed-citation></ref><ref id="B38"><mixed-citation xmlns:xlink="http://www.w3.org/1999/xlink" xlink:type="simple"><person-group><name name-style="western"><surname>Schuurmans Stekhoven</surname><given-names>JH</given-names></name><name name-style="western"><surname>Teunissen</surname><given-names>RJH</given-names></name></person-group> (<year>1938</year>) <article-title>Nematodes libres terrestres.</article-title><source>Exploration du Parc national Albert, Mission GF de Witte</source><volume>22</volume>: <fpage>1</fpage>–<lpage>229</lpage>.</mixed-citation></ref><ref id="B43"><mixed-citation xmlns:xlink="http://www.w3.org/1999/xlink" xlink:type="simple"><person-group><name name-style="western"><surname>Tarjan</surname><given-names>AC</given-names></name><name name-style="western"><surname>Luc</surname><given-names>M</given-names></name></person-group> (<year>1963</year>) <article-title>Observations on <italic><tp:taxon-name><tp:taxon-name-part taxon-name-part-type="genus">Xiphinema</tp:taxon-name-part> <tp:taxon-name-part taxon-name-part-type="species">insigne</tp:taxon-name-part></tp:taxon-name></italic> Loos, 1949 and <italic><tp:taxon-name><tp:taxon-name-part taxon-name-part-type="genus">Xiphinema</tp:taxon-name-part> <tp:taxon-name-part taxon-name-part-type="species">elongatum</tp:taxon-name-part></tp:taxon-name></italic> Schuurrnans Stekhoven &amp; Teunissen, 1938 (<tp:taxon-name><tp:taxon-name-part taxon-name-part-type="phylum">Nematoda</tp:taxon-name-part></tp:taxon-name>: <tp:taxon-name><tp:taxon-name-part taxon-name-part-type="family">Dorylaimidae</tp:taxon-name-part></tp:taxon-name>).</article-title><source>Nematologica</source><volume>9</volume>: <fpage>163</fpage>–<lpage>172</lpage>. doi: <ext-link ext-link-type="doi" xlink:href="10.1163/187529263X00322" xlink:type="simple">10.1163/187529263X00322</ext-link></mixed-citation></ref><ref id="B48"><mixed-citation xmlns:xlink="http://www.w3.org/1999/xlink" xlink:type="simple"><person-group><name name-style="western"><surname>Williams</surname><given-names>JR</given-names></name></person-group> (<year>1959</year>) <article-title>Studies on the nematode soil fauna of sugar cane fields in Mauritius. 3. <tp:taxon-name><tp:taxon-name-part taxon-name-part-type="family">Dorylaimidae</tp:taxon-name-part></tp:taxon-name> (<tp:taxon-name><tp:taxon-name-part taxon-name-part-type="superfamily">Dorylaimoidea</tp:taxon-name-part></tp:taxon-name>, <tp:taxon-name><tp:taxon-name-part taxon-name-part-type="order">Enoplida</tp:taxon-name-part></tp:taxon-name>).</article-title><source>Mauritius Sugar Industry Research Institute Paper</source><volume>3</volume>: <fpage>1</fpage>–<lpage>28</lpage>.</mixed-citation></ref><ref id="B5"><mixed-citation xmlns:xlink="http://www.w3.org/1999/xlink" xlink:type="simple"><person-group><name name-style="western"><surname>Carvalho</surname><given-names>JC</given-names></name></person-group> (<year>1962</year>) <article-title><italic><tp:taxon-name><tp:taxon-name-part taxon-name-part-type="genus">Xiphinema</tp:taxon-name-part> <tp:taxon-name-part taxon-name-part-type="species">itanhaense</tp:taxon-name-part></tp:taxon-name></italic> n. sp. (<tp:taxon-name><tp:taxon-name-part taxon-name-part-type="phylum">Nematoda</tp:taxon-name-part></tp:taxon-name>: <tp:taxon-name><tp:taxon-name-part taxon-name-part-type="family">Dorylaimidae</tp:taxon-name-part></tp:taxon-name>).</article-title><source>Arquivos do Instituto Biology Sao Paulo</source><volume>29</volume>: <fpage>223</fpage>–<lpage>225</lpage>.</mixed-citation></ref><ref id="B46"><mixed-citation xmlns:xlink="http://www.w3.org/1999/xlink" xlink:type="simple"><person-group><name name-style="western"><surname>Timm</surname><given-names>RW</given-names></name></person-group> (<year>1965</year>) <article-title><italic><tp:taxon-name><tp:taxon-name-part taxon-name-part-type="genus">Scutellonema</tp:taxon-name-part> <tp:taxon-name-part taxon-name-part-type="species">siamense</tp:taxon-name-part></tp:taxon-name></italic> n. sp. (<tp:taxon-name><tp:taxon-name-part taxon-name-part-type="order">Tylenchida</tp:taxon-name-part></tp:taxon-name>: <tp:taxon-name><tp:taxon-name-part taxon-name-part-type="subfamily">Hoplolaiminae</tp:taxon-name-part></tp:taxon-name>) from Thailand.</article-title><source>Nematologica</source><volume>11</volume>: <fpage>370</fpage>–<lpage>372</lpage>. doi: <ext-link ext-link-type="doi" xlink:href="10.1163/187529265X00294" xlink:type="simple">10.1163/187529265X00294</ext-link></mixed-citation></ref><ref id="B7"><mixed-citation xmlns:xlink="http://www.w3.org/1999/xlink" xlink:type="simple"><person-group><name name-style="western"><surname>Cohn</surname><given-names>E</given-names></name><name name-style="western"><surname>Sher</surname><given-names>SA</given-names></name></person-group> (<year>1972</year>) <article-title>A contribution to the taxonomy of the genus <italic><tp:taxon-name><tp:taxon-name-part taxon-name-part-type="genus">Xiphinema</tp:taxon-name-part></tp:taxon-name></italic> Cobb, 1913.</article-title><source>Journal of Nematology</source><volume>4</volume>: <fpage>30</fpage>–<lpage>65</lpage>.</mixed-citation></ref><ref id="B28"><mixed-citation xmlns:xlink="http://www.w3.org/1999/xlink" xlink:type="simple"><person-group><name name-style="western"><surname>Loof</surname><given-names>PAA</given-names></name><name name-style="western"><surname>Maas</surname><given-names>PWT</given-names></name></person-group> (<year>1972</year>) <article-title>The genus <italic><tp:taxon-name><tp:taxon-name-part taxon-name-part-type="genus">Xiphinema</tp:taxon-name-part></tp:taxon-name></italic> (<tp:taxon-name><tp:taxon-name-part taxon-name-part-type="order">Dorylaimida</tp:taxon-name-part></tp:taxon-name>) in Surinam.</article-title><source>Nematologica</source><volume>18</volume>: <fpage>92</fpage>–<lpage>119</lpage>. doi: <ext-link ext-link-type="doi" xlink:href="10.1163/187529272X00287" xlink:type="simple">10.1163/187529272X00287</ext-link></mixed-citation></ref><ref id="B17"><mixed-citation xmlns:xlink="http://www.w3.org/1999/xlink" xlink:type="simple"><person-group><name name-style="western"><surname>Heyns</surname><given-names>J</given-names></name></person-group> (<year>1974</year>) <article-title>The genus <italic><tp:taxon-name><tp:taxon-name-part taxon-name-part-type="genus">Xiphinema</tp:taxon-name-part></tp:taxon-name></italic> in South Africa. II. <italic><tp:taxon-name><tp:taxon-name-part taxon-name-part-type="genus">X.</tp:taxon-name-part> <tp:taxon-name-part taxon-name-part-type="species">elongatum</tp:taxon-name-part></tp:taxon-name></italic> group (<tp:taxon-name><tp:taxon-name-part taxon-name-part-type="phylum">Nematoda</tp:taxon-name-part></tp:taxon-name>: <tp:taxon-name><tp:taxon-name-part taxon-name-part-type="order">Dorylaimida</tp:taxon-name-part></tp:taxon-name>).</article-title><source>Phytophylactica</source><volume>6</volume>: <fpage>249</fpage>–<lpage>260</lpage>.</mixed-citation></ref><ref id="B49"><mixed-citation xmlns:xlink="http://www.w3.org/1999/xlink" xlink:type="simple"><person-group><name name-style="western"><surname>Williams</surname><given-names>JR</given-names></name><name name-style="western"><surname>Luc</surname><given-names>M</given-names></name></person-group> (<year>1977</year>) <article-title>The species of <italic><tp:taxon-name><tp:taxon-name-part taxon-name-part-type="genus">Xiphinema</tp:taxon-name-part></tp:taxon-name></italic> Cobb, 1913 (<tp:taxon-name><tp:taxon-name-part taxon-name-part-type="phylum">Nematoda</tp:taxon-name-part></tp:taxon-name>: <tp:taxon-name><tp:taxon-name-part taxon-name-part-type="family">Longidoridae</tp:taxon-name-part></tp:taxon-name>) in the sugarcane fields of Mauritius.</article-title><source>Mauritius sugar industry Research Institute</source><volume>30</volume>: <fpage>1</fpage>–<lpage>19</lpage>.</mixed-citation></ref><ref id="B26"><mixed-citation xmlns:xlink="http://www.w3.org/1999/xlink" xlink:type="simple"><person-group><name name-style="western"><surname>Loof</surname><given-names>PAA</given-names></name><name name-style="western"><surname>Sharma</surname><given-names>RD</given-names></name></person-group> (<year>1979</year>) <article-title>Plant parasitic nematododes from Bahia State, Brazil: The genus <italic><tp:taxon-name><tp:taxon-name-part taxon-name-part-type="genus">Xiphinema</tp:taxon-name-part></tp:taxon-name></italic> Cobb, 1913 (<tp:taxon-name><tp:taxon-name-part taxon-name-part-type="superfamily">Dorylaimoidea</tp:taxon-name-part></tp:taxon-name>).</article-title><source>Nematologica</source><volume>25</volume>: <fpage>111</fpage>–<lpage>127</lpage>. doi: <ext-link ext-link-type="doi" xlink:href="10.1163/187529279X00442" xlink:type="simple">10.1163/187529279X00442</ext-link></mixed-citation></ref><ref id="B31"><mixed-citation xmlns:xlink="http://www.w3.org/1999/xlink" xlink:type="simple"><person-group><name name-style="western"><surname>Luc</surname><given-names>M</given-names></name><name name-style="western"><surname>Southey</surname><given-names>JF</given-names></name></person-group> (<year>1980</year>) <article-title>Study of biometrical variability in <italic><tp:taxon-name><tp:taxon-name-part taxon-name-part-type="genus">Xiphinema</tp:taxon-name-part> <tp:taxon-name-part taxon-name-part-type="species">insigne</tp:taxon-name-part></tp:taxon-name></italic> Loos, 1949, and <italic><tp:taxon-name><tp:taxon-name-part taxon-name-part-type="genus">X.</tp:taxon-name-part> <tp:taxon-name-part taxon-name-part-type="species">elongatum</tp:taxon-name-part></tp:taxon-name></italic> Schuurmans Stekhoven &amp; Teunissen 1938; description of <italic><tp:taxon-name><tp:taxon-name-part taxon-name-part-type="genus">X.</tp:taxon-name-part> <tp:taxon-name-part taxon-name-part-type="species">savanicola</tp:taxon-name-part></tp:taxon-name></italic> n. sp. (<tp:taxon-name><tp:taxon-name-part taxon-name-part-type="phylum">Nematoda</tp:taxon-name-part></tp:taxon-name>: <tp:taxon-name><tp:taxon-name-part taxon-name-part-type="family">Longidoridae</tp:taxon-name-part></tp:taxon-name>) and comments on thelytokous species.</article-title><source>Revue de Nématologie</source><volume>3</volume>: <fpage>243</fpage>–<lpage>269</lpage>.</mixed-citation></ref><ref id="B18"><mixed-citation xmlns:xlink="http://www.w3.org/1999/xlink" xlink:type="simple"><person-group><name name-style="western"><surname>Heyns</surname><given-names>J</given-names></name><name name-style="western"><surname>Coomans</surname><given-names>A</given-names></name></person-group> (<year>1991</year>) <article-title><tp:taxon-name><tp:taxon-name-part taxon-name-part-type="family">Longidoridae</tp:taxon-name-part></tp:taxon-name> from Botswana (<tp:taxon-name><tp:taxon-name-part taxon-name-part-type="phylum">Nematoda</tp:taxon-name-part></tp:taxon-name>).</article-title><source>Phytophylactica</source><volume>23</volume>: <fpage>29</fpage>–<lpage>37</lpage>.</mixed-citation></ref><ref id="B29"><mixed-citation xmlns:xlink="http://www.w3.org/1999/xlink" xlink:type="simple"><person-group><name name-style="western"><surname>Luc</surname><given-names>M</given-names></name><name name-style="western"><surname>Coomans</surname><given-names>A</given-names></name></person-group> (<year>1992</year>) <article-title>Plant parasitic nematodes of the genus <italic><tp:taxon-name><tp:taxon-name-part taxon-name-part-type="genus">Xiphinema</tp:taxon-name-part></tp:taxon-name></italic> (<tp:taxon-name><tp:taxon-name-part taxon-name-part-type="family">Longidoridae</tp:taxon-name-part></tp:taxon-name>) in Guiana and Martinique.</article-title><source>Belg. Journal of Zoology</source><volume>122</volume>: <fpage>147</fpage>–<lpage>183</lpage>.</mixed-citation></ref><ref id="B6"><mixed-citation xmlns:xlink="http://www.w3.org/1999/xlink" xlink:type="simple"><person-group><name name-style="western"><surname>Chen</surname><given-names>DY</given-names></name><name name-style="western"><surname>Ni</surname><given-names>HF</given-names></name><name name-style="western"><surname>Cheng</surname><given-names>YH</given-names></name><name name-style="western"><surname>Tsay</surname><given-names>TT</given-names></name></person-group> (<year>2004</year>) <article-title>Variability within <italic><tp:taxon-name><tp:taxon-name-part taxon-name-part-type="genus">Xiphinema</tp:taxon-name-part> <tp:taxon-name-part taxon-name-part-type="species">elongatum</tp:taxon-name-part></tp:taxon-name></italic> populations in Taiwan.</article-title><source>Plant pathology</source><volume>13</volume>: <fpage>45</fpage>–<lpage>60</lpage>.</mixed-citation></ref><ref id="B8"><mixed-citation xmlns:xlink="http://www.w3.org/1999/xlink" xlink:type="simple"><person-group><name name-style="western"><surname>Coomans</surname><given-names>A</given-names></name><name name-style="western"><surname>Huys</surname><given-names>R</given-names></name><name name-style="western"><surname>Heyns</surname><given-names>J</given-names></name><name name-style="western"><surname>Luc</surname><given-names>M</given-names></name></person-group> (<year>2001</year>) C<source>haracter analysis phylogeny and biogeography of the genus <italic><tp:taxon-name><tp:taxon-name-part taxon-name-part-type="genus">Xiphinema</tp:taxon-name-part></tp:taxon-name></italic> Cobb 1913 (<tp:taxon-name><tp:taxon-name-part taxon-name-part-type="phylum">Nematoda</tp:taxon-name-part></tp:taxon-name>, <tp:taxon-name><tp:taxon-name-part taxon-name-part-type="family">Longidoridae</tp:taxon-name-part></tp:taxon-name>)</source>. <publisher-name>Royal Museum for central Africa</publisher-name>, <size units="page">237 pp</size>.</mixed-citation></ref></ref-list></tp:taxon-treatment>
