# Supplementary material for: First report, morphological and molecular characterization of Xiphinema elongatum and X. pachtaicum (Nematoda, Longidoridae) from Ethiopia
Source: Zookeys. 2015 Feb 18;(489):1–13. doi: 10.3897/zookeys.489.8629 (PMC4395759; doi:10.3897/zookeys.489.8629)
Supplement: XML Treatment for Xiphinema pachtaicum [file zookeys.489.8629-treatment2.xml]

<!DOCTYPE tp:taxon-treatment
  PUBLIC "-//TaxonX//DTD Taxonomic Treatment Publishing DTD v0 20100105//EN" "tax-treatment-NSO.dtd">
<tp:taxon-treatment xmlns:tp="http://www.plazi.org/taxpub"><tp:treatment-meta><kwd-group><label>Taxon classification</label><kwd><named-content content-type="kingdom">Animalia</named-content></kwd><kwd><named-content content-type="order">Dorylaimida</named-content></kwd><kwd><named-content content-type="family">Longidoridae</named-content></kwd></kwd-group><mixed-citation publication-type="journal"><person-group><name><surname>Getaneh</surname><given-names>Gezahegne</given-names></name><name><surname>Bert</surname><given-names>Wim</given-names></name><name><surname>Decraemer</surname><given-names>Wilfrida</given-names></name></person-group><article-title>First report, morphological and molecular characterization of <italic><tp:taxon-name><tp:taxon-name-part taxon-name-part-type="genus">Xiphinema</tp:taxon-name-part> <tp:taxon-name-part taxon-name-part-type="species">elongatum</tp:taxon-name-part></tp:taxon-name></italic> and <italic><tp:taxon-name><tp:taxon-name-part taxon-name-part-type="genus">X.</tp:taxon-name-part> <tp:taxon-name-part taxon-name-part-type="species">pachtaicum</tp:taxon-name-part></tp:taxon-name></italic> (<tp:taxon-name><tp:taxon-name-part taxon-name-part-type="phylum">Nematoda</tp:taxon-name-part></tp:taxon-name>, <tp:taxon-name><tp:taxon-name-part taxon-name-part-type="family">Longidoridae</tp:taxon-name-part></tp:taxon-name>) from Ethiopia</article-title><source>Zookeys</source><day>18</day><month>2</month><year>2015</year><volume>2015</volume><issue>489</issue><fpage>1</fpage><lpage>13</lpage><pub-id pub-id-type="doi">10.3897/zookeys.489.8629</pub-id></mixed-citation></tp:treatment-meta><tp:nomenclature><tp:taxon-name>
                        <tp:taxon-name-part taxon-name-part-type="genus">Xiphinema</tp:taxon-name-part>
                        <tp:taxon-name-part taxon-name-part-type="species">pachtaicum</tp:taxon-name-part>
                    </tp:taxon-name><tp:taxon-authority>(Tulaganov, 1938)</tp:taxon-authority><xref ref-type="table" rid="T1">Table 1</xref><!--PageBreak--><!--PageBreak--><tp:nomenclature-citation-list><tp:nomenclature-citation><tp:taxon-name><tp:taxon-name-part taxon-name-part-type="genus">Longidorus</tp:taxon-name-part> <tp:taxon-name-part taxon-name-part-type="species">pachtaicus</tp:taxon-name-part></tp:taxon-name><comment> Tulaganov, 1938: <xref ref-type="bibr" rid="B47">Tulaganov 1938</xref>.</comment></tp:nomenclature-citation><tp:nomenclature-citation><tp:taxon-name><tp:taxon-name-part taxon-name-part-type="genus">Xiphinema</tp:taxon-name-part> <tp:taxon-name-part taxon-name-part-type="species">pachtaicum</tp:taxon-name-part></tp:taxon-name><comment> (Tulaganov, 1938): Kirjanova 1951.</comment></tp:nomenclature-citation><tp:nomenclature-citation><tp:taxon-name><tp:taxon-name-part taxon-name-part-type="genus">Xiphinema</tp:taxon-name-part> <tp:taxon-name-part taxon-name-part-type="species">mediterraneum</tp:taxon-name-part></tp:taxon-name><comment> Martelli &amp; Lamberti, 1967: Siddiqi and Lamberti 1977.</comment></tp:nomenclature-citation><tp:nomenclature-citation><tp:taxon-name><tp:taxon-name-part taxon-name-part-type="genus">Xiphinema</tp:taxon-name-part> <tp:taxon-name-part taxon-name-part-type="species">neoelongatum</tp:taxon-name-part></tp:taxon-name><comment> Bajaj &amp; Jairajpuri, 1977: <xref ref-type="bibr" rid="B30">Luc et al. 1984</xref>.</comment></tp:nomenclature-citation><!--PageBreak--></tp:nomenclature-citation-list></tp:nomenclature><tp:treatment-sec sec-type="Description"><title>Description.</title><p><italic>Female.</italic> Body ‘C’ shaped after fixation, tapering to both end but more to the anterior. Cuticle smooth under light microscope. Lip region, distinctly offset by constriction. Amphid aperture post labial, fovea stirrup shaped and about two-third of lip width. Odontostyle robust, poorly forked, 1.56 μm thick, 66±3 (63–73) % of total stylet length and odontophore with weak flanges with width of 10±3 (7–12) μm. Basal Guiding ring 110±6 (104–115) μm from anterior end. Pharynx includes one anterior dorsal nucleus and two posterior subventral nuclei, pharyngeal gland length 94±5 (91–99) μm. Vulva, posterior to mid-body, a transverse slit in ventral view, one-third of the corresponding body width. Female genital branches, didelphic, reflexed, equally developed, generally short. Ovaries, with bacterial endosymbiont, uterus without Z-differentiation, sphincter not clear. Tail short, conical with narrow rounded end (Fig. <xref ref-type="fig" rid="F1">1</xref>).</p><p>Morphological variations of <italic><tp:taxon-name><tp:taxon-name-part taxon-name-part-type="genus">Xiphinema</tp:taxon-name-part> <tp:taxon-name-part taxon-name-part-type="species">pachtaicum</tp:taxon-name-part></tp:taxon-name></italic> have been recorded among populations of different localities from Iran (<xref ref-type="bibr" rid="B12">Fadaei et al. 2003</xref>) and Czech (<xref ref-type="bibr" rid="B21">Kumari 2004</xref>).</p><p>The morphometric range of studied Ethiopian specimen is more similar to that of the Iranian population (<xref ref-type="bibr" rid="B12">Fadaei et al. 2003</xref>), and also agrees with the record from Serbia and Montenegro (<xref ref-type="bibr" rid="B3">Basri and Lamberti 2002</xref>). The studied Ethiopian species have a slightly longer body length and higher ‘a’ ratio compared to studied population from Iran and Czech (<xref ref-type="bibr" rid="B12">Fadaei et al. 2003</xref>; <xref ref-type="bibr" rid="B21">Kumari 2004</xref>). However, according to <xref ref-type="bibr" rid="B30">Luc et al. (1984)</xref> the variation of coefficient of ‘a’ and ‘c’ are common for this species that is between 43–74 and 47–84 respectively.</p><p><italic><tp:taxon-name><tp:taxon-name-part taxon-name-part-type="genus">Xiphinema</tp:taxon-name-part> <tp:taxon-name-part taxon-name-part-type="species">pachtaicum</tp:taxon-name-part></tp:taxon-name></italic> is widespread in Europe (Switzerland, Germany, United Kingdom, Czech Republic, Slovakia, Hungary, Croatia, Romania, Serbia, Macedonia, Montenegro, Bulgaria, Portugal, Spain, France, Italy, Greece, Cyprus, Malta, Moldova, Ukraine); Asia (Israel, Turkey, Georgia, Uzbekistan, Turkmenistan, Jordan, Iraq, Iran); Africa (Algeria, Morocco, Libya, Egypt, South Africa); North America (United States, Trinidad); South America (Chile) and Australia. This species has not been recorded as a vector of plant viruses (<xref ref-type="bibr" rid="B1">Andrassy 2006</xref>).</p><p>The alpha-numeric polytomous identification key codes as developed by <xref ref-type="bibr" rid="B23">Lamberti et al. (2000)</xref> to be applied for the studied <italic><tp:taxon-name><tp:taxon-name-part taxon-name-part-type="genus">Xiphinema</tp:taxon-name-part> <tp:taxon-name-part taxon-name-part-type="species">pachtaicum</tp:taxon-name-part></tp:taxon-name></italic> of the <italic><tp:taxon-name><tp:taxon-name-part taxon-name-part-type="genus">Xiphinema</tp:taxon-name-part> <tp:taxon-name-part taxon-name-part-type="species">americanum</tp:taxon-name-part></tp:taxon-name></italic> group in Africa are agree with Ethiopian studied population: A 2, B 2, C 1/2, D 32, E 32, F 2, G 21, H 23, I 23, J 1. Characterized by lip region set off from body, body length 1.6 to 2.0 mm; odontostyle length &lt; 86 µm; value of c’ ratio 1.6 to 2; vulva 53 to 56% or vulva &gt; 56%; value of ‘a’ ratio 61 to 80; value of ‘c’ ratio &lt; 60 or &gt; 60; distance of basal guide ring from oral aperture 61 to 75 µm; distance of basal guide ring from oral aperture &gt; 75 µm.</p><p><italic>Male.</italic> Not found.</p></tp:treatment-sec><tp:treatment-sec sec-type="Locality and host"><title>Locality and host.</title><p>The sample materials were collected around the root rhizosphere of citrus plant from Melkassa agricultural research center, Oromiya, Ethiopia.</p></tp:treatment-sec><tp:treatment-sec><!--Section generated to contain objects referenced in tp:taxon-treatment.--><table-wrap id="T1" position="float" orientation="portrait"><label>Table 1.</label><caption><p>Alpha-numeric codes of the polytomous identification key for <italic><tp:taxon-name><tp:taxon-name-part taxon-name-part-type="genus">Xiphinema</tp:taxon-name-part></tp:taxon-name></italic> species by <xref ref-type="bibr" rid="B27">Loof and Luc (1990)</xref> of <italic><tp:taxon-name><tp:taxon-name-part taxon-name-part-type="genus">Xiphinema</tp:taxon-name-part> <tp:taxon-name-part taxon-name-part-type="species">elongatum</tp:taxon-name-part></tp:taxon-name></italic> and the studied specimens.</p></caption><table rules="all"><tbody><tr><th rowspan="1" colspan="1">Characters</th><th rowspan="1" colspan="1">A</th><th rowspan="1" colspan="1">B</th><th rowspan="1" colspan="1">C</th><th rowspan="1" colspan="1">D</th><th rowspan="1" colspan="1">E</th><th rowspan="1" colspan="1">F</th><th rowspan="1" colspan="1">G</th><th rowspan="1" colspan="1">H</th><th rowspan="1" colspan="1">I</th><th rowspan="1" colspan="1">J</th><th rowspan="1" colspan="1">K</th><th rowspan="1" colspan="1">L</th></tr><tr><td rowspan="1" colspan="1">The studied specimen</td><td rowspan="1" colspan="1">4</td><td rowspan="1" colspan="1">4</td><td rowspan="1" colspan="1">2</td><td rowspan="1" colspan="1">3</td><td rowspan="1" colspan="1">34</td><td rowspan="1" colspan="1">2</td><td rowspan="1" colspan="1">1</td><td rowspan="1" colspan="1">3</td><td rowspan="1" colspan="1">3</td><td rowspan="1" colspan="1">-</td><td rowspan="1" colspan="1">-</td><td rowspan="1" colspan="1">1</td></tr><tr><td rowspan="1" colspan="1"><xref ref-type="bibr" rid="B27">Loof and Luc (1990)</xref> key</td><td rowspan="1" colspan="1">4</td><td rowspan="1" colspan="1">4</td><td rowspan="1" colspan="1">23</td><td rowspan="1" colspan="1">34</td><td rowspan="1" colspan="1">2345</td><td rowspan="1" colspan="1">23</td><td rowspan="1" colspan="1">12</td><td rowspan="1" colspan="1">2</td><td rowspan="1" colspan="1">3</td><td rowspan="1" colspan="1">2</td><td rowspan="1" colspan="1">2</td><td rowspan="1" colspan="1">1</td></tr></tbody></table></table-wrap><fig id="F1" position="float" orientation="portrait"><label>Figure 1.</label><caption><p>Photomicrographs of <italic><tp:taxon-name><tp:taxon-name-part taxon-name-part-type="genus">Xiphinema</tp:taxon-name-part> <tp:taxon-name-part taxon-name-part-type="species">elongatum</tp:taxon-name-part></tp:taxon-name></italic> and <italic><tp:taxon-name><tp:taxon-name-part taxon-name-part-type="genus">Xiphinema</tp:taxon-name-part> <tp:taxon-name-part taxon-name-part-type="species">pachtaicum</tp:taxon-name-part></tp:taxon-name></italic>. <bold>A, C, D, H</bold> Body habitus, head region, entire female reproductive part, tail region of <italic><tp:taxon-name><tp:taxon-name-part taxon-name-part-type="genus">Xiphinema</tp:taxon-name-part> <tp:taxon-name-part taxon-name-part-type="species">elongatum</tp:taxon-name-part></tp:taxon-name></italic> respectively <bold>B, E, F, G</bold> Body habitus, head region; female reproductive part and tail part of <italic><tp:taxon-name><tp:taxon-name-part taxon-name-part-type="genus">Xiphinema</tp:taxon-name-part> <tp:taxon-name-part taxon-name-part-type="species">pachtaicum</tp:taxon-name-part></tp:taxon-name></italic> respectively. <bold>A</bold> = 250 µm; <bold>B</bold> = 100 µm; <bold>D, F</bold> = 50 µm; <bold>C, E, G, H</bold> = 25 µm</p></caption><graphic xmlns:xlink="http://www.w3.org/1999/xlink" xlink:href="zookeys-489-001-g001.jpg" position="float" orientation="portrait" xlink:type="simple" id="oo_38612.jpg"/></fig></tp:treatment-sec><ref-list><ref id="B27"><mixed-citation xmlns:xlink="http://www.w3.org/1999/xlink" xlink:type="simple"><person-group><name name-style="western"><surname>Loof</surname><given-names>PAA</given-names></name><name name-style="western"><surname>Luc</surname><given-names>M</given-names></name></person-group> (<year>1990</year>) <article-title><italic><tp:taxon-name><tp:taxon-name-part taxon-name-part-type="genus">Xiphinema</tp:taxon-name-part></tp:taxon-name></italic> Cobb, 1913 (<tp:taxon-name><tp:taxon-name-part taxon-name-part-type="phylum">Nematoda</tp:taxon-name-part></tp:taxon-name>: <tp:taxon-name><tp:taxon-name-part taxon-name-part-type="family">Longidoridae</tp:taxon-name-part></tp:taxon-name>) with exclusion of the <italic><tp:taxon-name><tp:taxon-name-part taxon-name-part-type="genus">X.</tp:taxon-name-part> <tp:taxon-name-part taxon-name-part-type="species">americanum</tp:taxon-name-part></tp:taxon-name></italic>- group.</article-title><source>Systematic Parasitology</source><volume>16</volume>: <fpage>35</fpage>–<lpage>66</lpage>. doi: <ext-link ext-link-type="doi" xlink:href="10.1007/BF00009600" xlink:type="simple">10.1007/BF00009600</ext-link></mixed-citation></ref><ref id="B47"><mixed-citation xmlns:xlink="http://www.w3.org/1999/xlink" xlink:type="simple"><person-group><name name-style="western"><surname>Tulaganov</surname><given-names>AT</given-names></name></person-group> (<year>1938</year>) <article-title>The fauna of nematodes of cotton and surrounding soil in Katta-Kurgan district of the Uzbek SSR.</article-title><source>Trudy Uzbekskogo Gosudarstvennogo Universiteta</source><volume>12</volume>: <fpage>1</fpage>–<lpage>25</lpage>.</mixed-citation></ref><ref id="B30"><mixed-citation xmlns:xlink="http://www.w3.org/1999/xlink" xlink:type="simple"><person-group><name name-style="western"><surname>Luc</surname><given-names>M</given-names></name><name name-style="western"><surname>Loof</surname><given-names>PAA</given-names></name><name name-style="western"><surname>Brown</surname><given-names>DJF</given-names></name></person-group> (<year>1984</year>) <article-title>On the systematics of eleven <italic><tp:taxon-name><tp:taxon-name-part taxon-name-part-type="genus">Xiphinema</tp:taxon-name-part></tp:taxon-name></italic> species (<tp:taxon-name><tp:taxon-name-part taxon-name-part-type="phylum">Nematoda</tp:taxon-name-part></tp:taxon-name>:  <tp:taxon-name><tp:taxon-name-part taxon-name-part-type="family">Longidoridae</tp:taxon-name-part></tp:taxon-name>) described from India.</article-title><source>Revue Nématol.</source><volume>7</volume>: <fpage>399</fpage>–<lpage>405</lpage>.</mixed-citation></ref><ref id="B12"><mixed-citation xmlns:xlink="http://www.w3.org/1999/xlink" xlink:type="simple"><person-group><name name-style="western"><surname>Fadaei</surname><given-names>AA</given-names></name><name name-style="western"><surname>Coomans</surname><given-names>A</given-names></name><name name-style="western"><surname>Kheiri</surname><given-names>A</given-names></name></person-group> (<year>2003</year>) <article-title>Three species of the <italic><tp:taxon-name><tp:taxon-name-part taxon-name-part-type="genus">Xiphinema</tp:taxon-name-part> <tp:taxon-name-part taxon-name-part-type="species">americanum</tp:taxon-name-part></tp:taxon-name></italic> lineage (<tp:taxon-name><tp:taxon-name-part taxon-name-part-type="phylum">Nematoda</tp:taxon-name-part></tp:taxon-name>: <tp:taxon-name><tp:taxon-name-part taxon-name-part-type="family">Longidoridae</tp:taxon-name-part></tp:taxon-name>) from Iran.</article-title><source>Nematology</source><volume>5</volume>: <fpage>453</fpage>–<lpage>461</lpage>. doi: <ext-link ext-link-type="doi" xlink:href="10.1163/156854103769224430" xlink:type="simple">10.1163/156854103769224430</ext-link></mixed-citation></ref><ref id="B21"><mixed-citation xmlns:xlink="http://www.w3.org/1999/xlink" xlink:type="simple"><person-group><name name-style="western"><surname>Kumari</surname><given-names>S</given-names></name></person-group> (<year>2004</year>) <article-title>The occurrence of <italic><tp:taxon-name><tp:taxon-name-part taxon-name-part-type="genus">Xiphinema</tp:taxon-name-part> <tp:taxon-name-part taxon-name-part-type="species">vuittenezi</tp:taxon-name-part></tp:taxon-name></italic>, <italic><tp:taxon-name><tp:taxon-name-part taxon-name-part-type="genus">X.</tp:taxon-name-part> <tp:taxon-name-part taxon-name-part-type="species">pachtaicum</tp:taxon-name-part></tp:taxon-name></italic> and <italic><tp:taxon-name><tp:taxon-name-part taxon-name-part-type="genus">Longidorus</tp:taxon-name-part> <tp:taxon-name-part taxon-name-part-type="species">leptocephalus</tp:taxon-name-part></tp:taxon-name></italic> (<tp:taxon-name><tp:taxon-name-part taxon-name-part-type="phylum">Nematoda</tp:taxon-name-part></tp:taxon-name>: <tp:taxon-name><tp:taxon-name-part taxon-name-part-type="order">Dorylaimida</tp:taxon-name-part></tp:taxon-name>) in the central Czech Republic.</article-title><source>Helminthologia</source><volume>41</volume>: <fpage>103</fpage>–<lpage>108</lpage>.</mixed-citation></ref><ref id="B3"><mixed-citation xmlns:xlink="http://www.w3.org/1999/xlink" xlink:type="simple"><person-group><name name-style="western"><surname>Basri</surname><given-names>L</given-names></name><name name-style="western"><surname>Lamberti</surname><given-names>F</given-names></name></person-group> (<year>2002</year>) <article-title>Morphometrics of three putative species of the <italic><tp:taxon-name><tp:taxon-name-part taxon-name-part-type="genus">Xiphinema</tp:taxon-name-part> <tp:taxon-name-part taxon-name-part-type="species">americanum</tp:taxon-name-part></tp:taxon-name></italic> group (<tp:taxon-name><tp:taxon-name-part taxon-name-part-type="phylum">Nematoda</tp:taxon-name-part></tp:taxon-name>: <tp:taxon-name><tp:taxon-name-part taxon-name-part-type="order">Dorylaimida</tp:taxon-name-part></tp:taxon-name>) from the territory of the former Yugoslavia.</article-title><source>Nematologia mediterranea</source><volume>30</volume>: <fpage>59</fpage>–<lpage>72</lpage>.</mixed-citation></ref><ref id="B1"><mixed-citation xmlns:xlink="http://www.w3.org/1999/xlink" xlink:type="simple"><person-group><name name-style="western"><surname>Andrássy</surname><given-names>I</given-names></name></person-group> (<year>2006</year>) <source>Free-living nematodes of Hungary (<italic><tp:taxon-name><tp:taxon-name-part taxon-name-part-type="genus">Nematoda</tp:taxon-name-part> <tp:taxon-name-part taxon-name-part-type="species">errantia</tp:taxon-name-part></tp:taxon-name></italic>), I – Pedozoologica Hungarica.</source><publisher-name>Hungarian Natural History Museum</publisher-name>, <publisher-loc>Budapest</publisher-loc>, <size units="page">518 pp</size>.</mixed-citation></ref><ref id="B23"><mixed-citation xmlns:xlink="http://www.w3.org/1999/xlink" xlink:type="simple"><person-group><name name-style="western"><surname>Lamberti</surname><given-names>F</given-names></name><name name-style="western"><surname>Molinari</surname><given-names>S</given-names></name><name name-style="western"><surname>Moens</surname><given-names>M</given-names></name><name name-style="western"><surname>Brown</surname><given-names>DJF</given-names></name></person-group> (<year>2000</year>) <article-title>The <italic><tp:taxon-name><tp:taxon-name-part taxon-name-part-type="genus">Xiphinema</tp:taxon-name-part> <tp:taxon-name-part taxon-name-part-type="species">americanum</tp:taxon-name-part></tp:taxon-name></italic> group. I. Putative species, their geographical occurrence and distribution, and regional polytomous identification keys for the group.</article-title><source>Russian Journal of Nematology</source><volume>8</volume>: <fpage>65</fpage>–<lpage>84</lpage>.</mixed-citation></ref></ref-list></tp:taxon-treatment>
